# Supplementary material for: Anthropogenic impacts on tidal creek sedimentation since 1900
Source: PLoS One. 2023 Jan 18;18(1):e0280490. doi: 10.1371/journal.pone.0280490 (PMC9847910; doi:10.1371/journal.pone.0280490)
Supplement: S1 Data — File includes raw data used in geochronological modelling. (XLSX) [file pone.0280490.s003.xlsx]

## Sheet: Core Inventory
Site Number	Midpoint Depth (cm)	Dry Bulk Density (g cm-3)	Measurement error	Total Pb-210 (dpm/g)	Measurement error
1	0.5	0.684343	0.0134185	2.56	0.04
1	1.5	0.837563	0.0164228	2.23	0.06
1	2.5	0.766949	0.0150382	2.09	0.05
1	3.5	0.789957	0.0154893	2.01	0.07
1	4.5	0.883822	0.0173298	2.19	0.06
1	5.5	0.827405	0.0162236	2.44	0.04
1	6.5	0.803296	0.0157509	2.29	0.05
1	7.5	0.862895	0.0169195	2.39	0.05
1	8.5	0.892633	0.0175026	1.82	0.07
1	9.5	0.900955	0.0176658	2.05	0.06
1	10.5	0.820674	0.0160916	1.95	0.06
1	11.5	0.97732	0.0191631	1.54	0.11
1	12.5	0.822143	0.0161204	1.41	0.12
1	13.5	0.828262	0.0162404	1.26	0.15
1	14.5	0.749571	0.0146975	0.96	0.23
1	15.5	0.788488	0.0154606	1.1	0.18
1	16.5	0.739536	0.0145007	1.13	0.15
1	17.5	0.89863	0.0176202	0.89	0.27
1	18.5	0.702333	0.0137712	0.68	0.47
1	19.5	0.793016	0.0155493	0.46	0.99
2	0.5	0.321369	0.00630136	5.09565	0.03
2	1.5	0.349027	0.00684367	5.38489	0.03
2	2.5	0.364325	0.00714362	4.70951	0.03
2	3.5	0.409238	0.00802428	5.20468	0.03
2	4.5	0.454274	0.00890733	4.81621	0.03
2	5.5	0.521828	0.0102319	4.47574	0.03
2	6.5	0.473855	0.00929127	4.66896	0.03
2	7.5	0.501635	0.00983598	4.51979	0.0309274
2	8.5	0.600762	0.0117797	4.3107	0.0319438
2	9.5	0.587545	0.0115205	3.86498	0.0341266
2	10.5	0.592441	0.0116165	3.77768	0.0340962
2	11.5	0.571514	0.0112062	3.93925	0.0329025
2	12.5	0.594154	0.0116501	3.99882	0.0342193
2	13.5	0.555115	0.0108846	3.738	0.0334889
2	14.5	0.604679	0.0118564	3.8959	0.0319813
2	15.5	0.63405	0.0124323	3.19504	0.0361685
2	16.5	0.571758	0.011211	2.43441	0.0505003
2	17.5	0.734646	0.0144048	2.37972	0.0514412
2	18.5	0.581671	0.0114053	2.05703	0.0579935
2	19.5	0.632704	0.012406	2.13675	0.0561669
2	20.5	0.629155	0.0123364	1.7401	0.0791836
2	21.5	0.642984	0.0126075	1.6884	0.0991333
2	22.5	0.788126	0.0154535	1.77545	0.078866
2	23.5	0.653631	0.0128163	1.72776	0.0822639
2	24.5	0.614347	0.012046	1.54569	0.0990046
3	0.5	0.215756	0.0042305	5.39499	0.0221106
3	1.5	0.35123	0.00688686	5.40133	0.022141
3	2.5	0.296526	0.00581424	5.19656	0.0225065
3	3.5	0.285512	0.00559828	5.42686	0.0220765
3	4.5	0.30754	0.00603021	5.37797	0.0220429
3	5.5	0.338135	0.00663011	5.21698	0.0229619
3	6.5	0.308275	0.0060446	5.66366	0.0215638
3	7.5	0.269236	0.00527913	5.16702	0.0219584
3	8.5	0.341807	0.00670209	5.11039	0.0218846
3	9.5	0.321369	0.00630136	4.74866	0.0235857
3	10.5	0.374237	0.00733799	5.01217	0.0230744
3	11.5	0.361999	0.00709803	4.87866	0.0234953
3	12.5	0.433347	0.008497	5.16909	0.0225258
3	13.5	0.368363	0.00722281	4.5758	0.0241862
3	14.5	0.479239	0.00939685	4.68901	0.0236523
3	15.5	0.408871	0.00801708	4.26585	0.0255532
3	16.5	0.441913	0.00866497	4.34399	0.024154
3	17.5	0.464064	0.0090993	4.21259	0.0241637
3	18.5	0.469204	0.00920008	3.45352	0.0294099
3	19.5	0.471774	0.00925047	3.51349	0.0295848
3	20.5	0.441302	0.00865297	3.51236	0.029377
3	21.5	0.40777	0.00799548	3.10778	0.0348127
3	22.5	0.489152	0.00959122	2.8519	0.0411006
3	23.5	0.481809	0.00944724	2.35692	0.0554818
3	24.5	0.507509	0.00995116	1.97301	0.076965
3	25.5	0.550954	0.010803	1.47506	0.124304
3	26.5	0.592318	0.0116141	1.42649	0.13421
3	27.5	0.431878	0.0084682	1.48024	0.10789
3	28.5	0.542387	0.010635	1.52366	0.106296
3	29.5	0.397612	0.00779631	1.46294	0.121259
3	30.5	0.479729	0.00940645	1.52205	0.122389
3	31.5	0.486215	0.00953363	1.26	0.19741
3	32.5	0.497229	0.00974959	1.45	0.165908
3	33.5	0.463819	0.0090945	1.33	0.148523
3	34.5	0.450358	0.00883054	1.28	0.187413
4	0.5	0.47875	0.00938725	4.34415	0.0550101
4	1.5	0.326999	0.00641174	3.66866	0.0564388
4	2.5	0.439221	0.00861218	3.37506	0.0581457
4	3.5	0.528558	0.0103639	2.47975	0.067205
4	4.5	0.382559	0.00750116	1.81072	0.0916002
4	5.5	0.299831	0.00587903	1.66717	0.102556
4	6.5	0.300198	0.00588623	1.56283	0.109998
4	7.5	0.23705	0.00464803	1.22192	0.149591
4	8.5	0.250389	0.00490959	1.24745	0.137803
4	9.5	0.201437	0.00394975	1.14736	0.168686
4	10.5	0.185528	0.0036378	1.25334	0.157156
4	11.5	0.167416	0.00328266	1.54122	0.114331
4	12.5	0.128009	0.00250999	1.30325	0.162179
4	13.5	0.136698	0.00268036	1.256	0.159062
4	14.5	0.108306	0.00212365	1.54534	0.123328
4	15.5	0.116873	0.00229162	1.45876	0.129262
4	16.5	0.134373	0.00263477	1.45004	0.127164
4	17.5	0.128621	0.00252198	1.34272	0.127403
4	18.5	0.127153	0.00249319	1.23222	0.143974
4	19.5	0.0988829	0.00193888	0.991804	0.262941
5	0.5	0.207551	0.00406963	10.4452	0.0130869
5	1.5	0.276084	0.00541341	9.75223	0.013137
5	2.5	0.29077	0.00570136	9.47586	0.013174
5	3.5	0.313899	0.00615489	8.00953	0.0134112
5	4.5	0.34119	0.00669	8.02363	0.0135648
5	5.5	0.35918	0.00704274	7.80071	0.0136277
5	6.5	0.45023	0.00882805	6.58789	0.0144177
5	7.5	0.41266	0.00809137	6.28651	0.0145224
5	8.5	0.415597	0.00814896	5.67016	0.015111
5	9.5	0.443744	0.00870087	5.60422	0.0152586
5	10.5	0.425265	0.00833853	4.88604	0.0161195
5	11.5	0.444111	0.00870807	4.3626	0.0188253
5	12.5	0.442888	0.00868407	4.29177	0.0184221
5	13.5	0.426244	0.00835773	4.49842	0.0192466
5	14.5	0.448884	0.00880165	4.04731	0.0203436
5	15.5	0.417433	0.00818495	3.76856	0.0242758
5	16.5	0.453412	0.00889044	3.41589	0.0257184
5	17.5	0.438482	0.00859769	3.27454	0.0266896
5	18.5	0.465895	0.0091352	3.36496	0.0259578
5	19.5	0.403726	0.0079162	2.95963	0.0301294
5	20.5	0.44509	0.00872726	3.19471	0.0288352
5	21.5	0.432485	0.0084801	3.16601	0.0265228
5	22.5	0.435545	0.0085401	2.73554	0.0324283
5	23.5	0.501018	0.00982388	2.53222	0.0418754
5	24.5	0.446804	0.00876086	2.31534	0.0453852
5	25.5	0.476542	0.00934396	2.36126	0.0514723
5	26.5	0.466507	0.00914719	2.30523	0.0517069
5	27.5	0.467608	0.00916879	0.998971	0.177529
5	28.5	0.483273	0.00947594	2.2937	0.0507402
5	29.5	0.440195	0.00863128	1.99469	0.061379
5	30.5	0.483028	0.00947114	1.95114	0.0651181
5	31.5	0.402992	0.0079018	1.86482	0.0709586
5	32.5	0.490004	0.00960792	1.96525	0.0635469
5	33.5	0.457084	0.00896243	1.5989	0.0920227
5	34.5	0.431506	0.00846091	1.79957	0.0696512
5	35.5	0.431506	0.00846091	1.91965	0.0668694
5	36.5	0.431139	0.00845371	1.4896	0.103612
5	37.5	0.430772	0.00844651	1.71887	0.0920111
5	38.5	0.487312	0.00955513	1.67349	0.0959203
5	39.5	0.406663	0.00797379	1.43137	0.126856
5	40.5	0.428324	0.00839852	1.40128	0.132287
5	41.5	0.43579	0.00854489	1.22341	0.151604
5	42.5	0.388429	0.00761625	1.07001	0.233504
5	43.5	0.414618	0.00812976	1.27253	0.151431
5	44.5	0.418534	0.00820655	1.13485	0.182266
5	45.5	0.423184	0.00829774	1.16397	0.174855
5	46.5	0.388796	0.00762345	1.38661	0.121256
5	47.5	0.397607	0.00779622	1.15993	0.150359
5	48.5	0.412782	0.00809377	1.14426	0.172379
5	49.5	0.448272	0.00878965	1.06236	0.320541
5	50.5	0.479602	0.00940395	0.980457	0.311209
6	0.5	0.151017	0.00296111	5.51469	0.0216619
6	1.5	0.171944	0.00337144	7.97576	0.0200404
6	2.5	0.205231	0.00402414	8.60605	0.0199279
6	3.5	0.179042	0.00351062	8.69643	0.0198132
6	4.5	0.237784	0.00466243	8.41739	0.0199588
6	5.5	0.224567	0.00440327	7.91066	0.0202105
6	6.5	0.220773	0.00432889	7.9002	0.0201157
6	7.5	0.222609	0.00436488	7.27648	0.020102
6	8.5	0.23142	0.00453765	7.30316	0.0199434
6	9.5	0.227504	0.00446086	7.33629	0.0201784
6	10.5	0.268012	0.00525513	6.9157	0.020506
6	11.5	0.229952	0.00450886	7.45284	0.0202653
6	12.5	0.285634	0.00560068	6.90775	0.0204592
6	13.5	0.262138	0.00513995	7.14805	0.0203142
6	14.5	0.261403	0.00512555	6.75498	0.0205046
6	15.5	0.260547	0.00510876	6.60638	0.0206071
6	16.5	0.254795	0.00499598	6.81299	0.0206172
6	17.5	0.243413	0.00477281	6.78073	0.0202924
6	18.5	0.274008	0.00537271	7.13704	0.0201278
6	19.5	0.265197	0.00519994	6.45468	0.0204266
6	20.5	0.254305	0.00498638	6.0459	0.0211075
6	21.5	0.265319	0.00520234	5.35953	0.0216903
6	22.5	0.271316	0.00531992	5.27734	0.0223084
6	23.5	0.241578	0.00473682	5.28013	0.022151
6	24.5	0.280862	0.00550709	5.50087	0.0214509
6	25.5	0.253693	0.00497438	5.44925	0.0217902
6	26.5	0.33887	0.0066445	5.10186	0.0226189
6	27.5	0.277435	0.0054399	5.13167	0.02203
6	28.5	0.321614	0.00630616	4.94859	0.021935
6	29.5	0.339971	0.0066661	3.66227	0.0286484
6	30.5	0.302401	0.00592942	3.79216	0.0296113
6	31.5	0.29518	0.00578785	4.22558	0.0272596
6	32.5	0.318555	0.00624617	4.57848	0.0244087
6	33.5	0.323205	0.00633735	4.64347	0.022757
6	34.5	0.328957	0.00645014	4.35642	0.0240452
6	35.5	0.36102	0.00707883	5.07469	0.0293813
6	36.5	0.380724	0.00746517	4.78059	0.0242567
6	37.5	0.339604	0.0066589	4.60308	0.0241323
6	38.5	0.317331	0.00622217	4.43484	0.0243511
6	39.5	0.343643	0.00673809	4.56934	0.0242615
6	40.5	0.348538	0.00683407	4.48431	0.0250818
6	41.5	0.398713	0.00781791	3.92667	0.0269161
6	42.5	0.359674	0.00705244	3.24892	0.0300868
6	43.5	0.339237	0.0066517	2.75516	0.0370516
6	44.5	0.331037	0.00649093	2.64018	0.0385368
7	0.5	0.187731	0.00368099	7.55992	0.0200428
7	1.5	0.227259	0.00445606	8.18408	0.0200398
7	2.5	0.327366	0.00641894	7.005	0.020332
7	3.5	0.607983	0.0119212	6.23565	0.0209739
7	4.5	0.670519	0.0131474	7.72122	0.02005
7	5.5	0.553524	0.0108534	10.6276	0.026202
7	6.5	0.647144	0.0126891	10.356	0.0262335
7	7.5	0.750066	0.0147072	8.78315	0.0263203
7	8.5	0.814682	0.0159742	8.15998	0.0264159
7	9.5	0.884439	0.0173419	8.16912	0.0264629
7	10.5	0.844788	0.0165645	8.29267	0.0264098
7	11.5	0.952482	0.0186761	7.94992	0.0264162
7	12.5	0.777234	0.0152399	8.26433	0.0263612
7	13.5	1.00437	0.0196936	7.90631	0.02783
7	14.5	0.987238	0.0193576	6.8739	0.0280535
7	15.5	0.93645	0.0183618	6.0206	0.0285081
7	16.5	0.673946	0.0132146	5.44621	0.0291799
7	17.5	1.17338	0.0230074	4.96463	0.02993
7	18.5	0.827043	0.0162165	4.69325	0.0303632
7	19.5	1.04206	0.0204326	4.28587	0.0315495
7	20.5	0.778091	0.0152567	4.31756	0.0309632
7	21.5	1.00437	0.0196936	4.00366	0.031114
7	22.5	0.987238	0.0193576	3.39644	0.0343254
7	23.5	0.93645	0.0183618	3.25905	0.0561215
7	24.5	0.673946	0.0132146	3.12165	0.0444003
7	25.5	1.17338	0.0230074	2.41619	0.0673869
7	26.5	0.827043	0.0162165	2.98	0.0268311
7	27.5	1.04206	0.0204326	3.55349	0.0373125
7	28.5	0.778091	0.0152567	3.33729	0.0447647
7	29.5	1.08955	0.0213637	2.0424	0.0851957
8	0.5	0.312676	0.00613089	9.76757	0.0196841
8	1.5	0.290647	0.00569896	10.7983	0.0196421
8	2.5	0.43016	0.00843451	8.35564	0.0199612
8	3.5	0.468832	0.00919279	8.87451	0.0197989
8	4.5	0.53247	0.0104406	8.93254	0.0198274
8	5.5	0.559271	0.0109661	8.62559	0.0198754
8	6.5	0.621073	0.0121779	8.11353	0.0199891
8	7.5	0.625111	0.0122571	7.98449	0.0198938
8	8.5	0.715917	0.0140376	8.46019	0.0197707
8	9.5	0.715795	0.0140352	8.29027	0.0198456
8	10.5	0.75618	0.0148271	7.68975	0.0202273
8	11.5	0.710532	0.013932	7.57698	0.0202464
8	12.5	0.809905	0.0158805	6.89271	0.0205527
8	13.5	0.888595	0.0174234	6.95947	0.0204478
8	14.5	0.861794	0.0168979	5.61339	0.0216695
8	15.5	0.843314	0.0165356	5.02718	0.0229545
8	16.5	0.965817	0.0189376	4.48178	0.0241181
8	17.5	0.759607	0.0148942	3.92909	0.0256186
8	18.5	0.777229	0.0152398	3.82603	0.0266936
8	19.5	0.744187	0.0145919	3.72599	0.0271028
8	20.5	0.753977	0.0147839	2.29048	0.054513
8	21.5	0.77625	0.0152206	1.92505	0.0783256
8	22.5	0.899976	0.0176466	2.06565	0.0742342
8	23.5	0.771967	0.0151366	1.73574	0.104268
8	24.5	0.712613	0.0139728	1.63519	0.104611
8	25.5	0.872196	0.0171019	1.59088	0.105325
8	26.5	0.675899	0.0132529	1.39092	0.153873
8	27.5	0.777229	0.0152398	1.23906	0.168585
8	28.5	0.809782	0.0158781	1.12028	0.198352
8	29.5	0.872686	0.0171115	0.95761	0.295644
9	0.5	0.486455	0.00953833	6.12195	0.0710441
9	1.5	0.538099	0.010551	4.66448	0.0716522
9	2.5	0.621929	0.0121947	4.2042	0.0723517
9	3.5	0.641388	0.0125762	4.07763	0.0723874
9	4.5	0.746022	0.0146279	3.45305	0.0742798
9	5.5	0.792649	0.0155421	3.43623	0.0741275
9	6.5	0.736477	0.0144407	2.86656	0.0774587
9	7.5	0.699885	0.0137232	2.56737	0.0799202
9	8.5	0.663416	0.0130082	2.34419	0.0810523
9	9.5	0.693521	0.0135985	1.96628	0.0936145
9	10.5	0.723872	0.0141936	1.92292	0.0993133
9	11.5	0.734029	0.0143927	1.88168	0.105607
9	12.5	0.643346	0.0126146	1.88763	0.0981258
9	13.5	0.667944	0.0130969	1.87673	0.0998252
9	14.5	0.705882	0.0138408	1.64691	0.121702
9	15.5	0.674553	0.0132265	1.54305	0.128608
9	16.5	0.589132	0.0115516	1.42513	0.13671
9	17.5	0.638328	0.0125162	1.33748	0.143889
9	18.5	0.649465	0.0127346	1.38717	0.137254
9	19.5	0.6852	0.0134353	1.34267	0.145195
9	20.5	0.640409	0.012557	1.43478	0.142469
9	21.5	0.70992	0.01392	1.32026	0.172645
9	22.5	0.759362	0.0148894	1.32772	0.150317
9	23.5	0.66978	0.0131329	1.28857	0.253776
9	24.5	0.769519	0.0150886	1.26849	0.166379
9	25.5	0.736722	0.0144455	1.24365	0.180026
9	26.5	0.705759	0.0138384	1.53727	0.124834
9	27.5	0.852003	0.0167059	1.18513	0.175068
9	28.5	0.836706	0.016406	1.09703	0.186526
9	29.5	0.919067	0.0180209	0.799091	0.31396
9	30.5	0.898263	0.017613	0.735466	0.423019
9	31.5	0.946848	0.0185656	0.628355	0.640711
9	32.5	0.911602	0.0178746	0.602641	0.615569
9	33.5	0.811128	0.0159045	0.690987	0.532845
9	34.5	0.733173	0.0143759	0.644739	0.621136
9	35.5	0.598677	0.0117388	0.491643	0.93245
9	36.5	0.536753	0.0105246	0.543118	0.768618
9	37.5	0.741494	0.0145391	0.489154	0.955907
9	38.5	0.858857	0.0168403	0.338068	1.75055
9	39.5	0.930694	0.0182489	0.251928	3.13581
10	0.5	0.545324	0.0106926	6.63525	0.0280607
10	1.5	0.503471	0.00987197	7.77602	0.0276082
10	2.5	0.496128	0.009728	7.05731	0.0279154
10	3.5	0.515464	0.0101071	6.75932	0.0278271
10	4.5	0.477036	0.00935366	6.43486	0.028125
10	5.5	0.434938	0.00852819	6.26357	0.0287462
10	6.5	0.461127	0.00904171	6.28332	0.0283051
10	7.5	0.494414	0.0096944	6.45055	0.0280998
10	8.5	0.616427	0.0120868	6.39426	0.0278887
10	9.5	0.404221	0.00792589	6.59974	0.0279952
10	10.5	0.478872	0.00938965	5.17305	0.031284
10	11.5	0.526233	0.0103183	5.02739	0.0290022
10	12.5	0.488051	0.00956962	5.25173	0.0289093
10	13.5	0.417315	0.00818265	5.58302	0.028694
10	14.5	0.36359	0.00712922	4.68045	0.029937
10	15.5	0.419885	0.00823304	4.84188	0.0296408
10	16.5	0.308152	0.0060422	4.91897	0.0292083
10	17.5	0.335933	0.00658691	4.67948	0.0304036
10	18.5	0.301421	0.00591022	5.20585	0.0300357
10	19.5	0.283554	0.00555988	5.07561	0.0416859
10	20.5	0.405444	0.00794989	4.94538	0.0289062
10	21.5	0.412787	0.00809386	4.74766	0.0291463
10	22.5	0.606147	0.0118852	4.48695	0.0296383
10	23.5	0.647634	0.0126987	5.09735	0.029499
10	24.5	0.569556	0.0111678	5.51272	0.028804
10	25.5	0.699523	0.0137161	5.2444	0.0409525
10	26.5	1.00939	0.0197919	4.97607	0.0291107
10	27.5	1.03925	0.0203774	4.67969	0.0297925
11	0.5	0.174142	0.00341454	9.3059	0.0132445
11	1.5	0.256993	0.00503907	8.02717	0.0135504
11	2.5	0.239615	0.00469833	6.07501	0.0146734
11	3.5	0.28306	0.00555019	6.86253	0.0140586
11	4.5	0.463937	0.0090968	5.16232	0.0169264
11	5.5	0.55254	0.0108341	3.19116	0.0268336
11	6.5	0.763523	0.014971	3.20588	0.0273751
11	7.5	0.710655	0.0139344	2.66683	0.0371166
11	8.5	0.788611	0.015463	2.61075	0.0381479
11	9.5	0.525249	0.010299	2.22551	0.049603
11	10.5	0.534305	0.0104766	2.23525	0.0506246
11	11.5	0.494287	0.00969191	2.75431	0.0343968
11	12.5	0.443132	0.00868887	2.83678	0.0348705
11	13.5	0.454881	0.00891923	2.89118	0.0331388
11	14.5	0.361627	0.00709073	2.53367	0.0387058
11	15.5	0.333725	0.00654362	2.70755	0.0373688
11	16.5	0.30521	0.00598452	3.5359	0.0240147
11	17.5	0.301661	0.00591493	3.48593	0.0244177
11	18.5	0.25687	0.00503667	3.90495	0.0209859
11	19.5	0.366767	0.00719152	3.22702	0.0259351
11	20.5	0.353183	0.00692516	2.31503	0.043529
11	21.5	0.374233	0.00733789	2.56115	0.0415994
11	22.5	0.399443	0.00783221	2.61017	0.0399879
11	23.5	0.360404	0.00706674	2.42855	0.0414502
11	24.5	0.323812	0.00634926	2.43234	0.0444947
11	25.5	0.447905	0.00878246	2.18563	0.0543267
11	26.5	0.457573	0.00897202	1.84556	0.070437
11	27.5	0.484742	0.00950474	1.8508	0.0673158
11	28.5	0.452556	0.00887364	2.07138	0.0584847
11	29.5	0.555477	0.0108917	1.60573	0.0933078
12	0.5	0.0987605	0.00193648	11.3927	0.0195604
12	1.5	0.217958	0.00427369	10.426	0.0196294
12	2.5	0.256263	0.00502477	10.1039	0.0196286
12	3.5	0.293467	0.00575425	8.728	0.0197794
12	4.5	0.333975	0.00654852	7.88382	0.0199936
12	5.5	0.383049	0.00751076	8.20703	0.0199608
12	6.5	0.429676	0.00842501	8.03214	0.0199763
12	7.5	0.446564	0.00875616	7.0694	0.0200969
12	8.5	0.425515	0.00834342	6.85692	0.0201964
12	9.5	0.464431	0.0091065	6.91028	0.0202395
12	10.5	0.455253	0.00892653	6.64834	0.0206742
12	11.5	0.520604	0.0102079	6.05353	0.0210542
12	12.5	0.490743	0.00962241	5.17566	0.0226036
12	13.5	0.514118	0.0100807	5.13778	0.0219936
12	14.5	0.510201	0.0100039	4.89381	0.023102
12	15.5	0.632214	0.0123964	3.9272	0.0279058
12	16.5	0.599906	0.0117629	3.95239	0.0264168
12	17.5	0.561234	0.0110046	3.56977	0.0286539
12	18.5	0.55793	0.0109398	3.63396	0.0270763
12	19.5	0.505796	0.00991756	3.35627	0.0312843
12	20.5	0.503593	0.00987437	3.78246	0.0280634
12	21.5	0.505061	0.00990317	3.50248	0.0304166
12	22.5	0.494537	0.0096968	3.67255	0.0290757
12	23.5	0.503226	0.00986717	3.54628	0.0299299
12	24.5	0.498942	0.00978319	3.5468	0.0314522
12	25.5	0.564783	0.0110742	3.32035	0.0320045
12	26.5	0.527702	0.0103471	3.22918	0.0345082
12	27.5	0.492579	0.00965841	3.15854	0.0339729
12	28.5	0.500656	0.00981678	3.25829	0.042349
12	29.5	0.46284	0.0090753	3.51787	0.0295787
12	30.5	0.467491	0.00916649	2.97165	0.039039
12	31.5	0.452071	0.00886414	3.09667	0.035606
12	32.5	0.481197	0.00943524	2.91526	0.0375226
12	33.5	0.444116	0.00870816	2.56544	0.0417453
12	34.5	0.47055	0.00922648	2.29674	0.0500363

## Sheet: AR
10.4452	0.0130869
9.75223	0.013137
9.47586	0.013174
8.00953	0.0134112
8.02363	0.0135648
7.80071	0.0136277
6.58789	0.0144177
6.28651	0.0145224
5.67016	0.015111
5.60422	0.0152586
4.88604	0.0161195
4.3626	0.0188253
4.29177	0.0184221
4.49842	0.0192466
4.04731	0.0203436
3.76856	0.0242758
3.41589	0.0257184
3.27454	0.0266896
3.36496	0.0259578
2.95963	0.0301294
3.19471	0.0288352
3.16601	0.0265228
2.73554	0.0324283
2.53222	0.0418754
2.31534	0.0453852
2.36126	0.0514723
2.30523	0.0517069
0.998971	0.177529
2.2937	0.0507402
1.99469	0.061379
1.95114	0.0651181
1.86482	0.0709586
1.96525	0.0635469
1.5989	0.0920227
1.79957	0.0696512
1.91965	0.0668694
1.4896	0.103612
1.71887	0.0920111
1.67349	0.0959203
1.43137	0.126856
1.40128	0.132287
1.22341	0.151604
1.07001	0.233504
1.27253	0.151431
1.13485	0.182266
1.16397	0.174855
1.38661	0.121256
1.15993	0.150359
1.14426	0.172379
1.06236	0.320541
0.980457	0.311209
0.898554
0.81665
0.835286
0.844605
0.853923
0.863241
0.872559
0.891195

## Sheet: Notes
Notes		Reached Background?	Agreement?	Mixed layer?	Atm Flux
1	Oyster	Yes	MAR mean agree; dates do not	No	0.437	Low flux
2	Tusk	Almost, 1.55 dpm/g, calculated inventory based on CFCS MAR	Yes	No	1.215
3	Sleepy	Probably, bounces around in the last 5 cm, took average to be 1.37	Mean agrees; dates do not	maybe surface 0-5 cm	0.878	Check about mixed layer
4	Ward	bounces around, but reaches 0.99 dpm/g so used 1.00	Means agree with whole core; dates almost match if I use the slope for the well-behaved part to calculate time/year,~15 year difference	Don't think so	0.174	super low atm flux, mixed layer?
5	Ware	Reaches ~1 dpm/g	Yes	No	1.469	disagreement b/n CFCS and CF
6	Gales	No, filled in missing inventory via CFCS MAR	No, ~50 year difference	Weird at the top, maybe mixed 8-12, 21-25	1.859	disagreement b/n CFCS and CF
7	Futch	No, filled in missing inventory via CFCS MAR	Agreement when I use the clean line in CFCS, ~10 year difference, using slope of whole core, ~50 year difference	Weird at the top, maybe mixed 9-14	>3	Mixing model?; super high flux
8	Pages	Maybe, corrected using CFCS	MAR agree; ~40 year difference to bottom	No	2.56	Super high flux, check decisions
9	Howe	Yes <<1 dpm/g	MAR mean agree; dates do not	No	0.89
10	Bradley	N/A	N/A	All mixed	N/A	N/A
11	Hewlett's	No, filled in missing inventory via CFCS MAR	Mean, yes; date at bottom ~30 years different	No	0.89
12	Whiskey	No	MAR means are close; bottom dates ~30 years different	Probably not?	1.965
